# Supplementary material for: Organelle and Cellular Abnormalities Associated with Hippocampal Heterotopia in Neonatal Doublecortin Knockout Mice
Source: PLoS One. 2013 Sep 2;8(9):e72622. doi: 10.1371/journal.pone.0072622 (PMC3759370; doi:10.1371/journal.pone.0072622)
Supplement: Table S1 — qPCR results ( Olig 1, Sst , and Npy ) for individual hippocampal samples (WT and KO). (XLSX) [file pone.0072622.s004.xlsx]

## Sheet: Feuil1
	P0_WT_LCM 63_	P0_WT_LCM 68_	P0_WT_LCM 71_	P0_WT_LCM 96_	P0_WT_LCM 98_	P0_KO_LCM 67-1_SPI	P0_KO_LCM97-1 SPI	P0_KO_LCM101-1 SPI	P0_KO_LCM110-1 SPI	P0_KO_LCM 67-2_SPE	P0_KO_LCM 93-2_SPE	P0_KO_LCM97-2 SPE	P0_KO_LCM101-2 SPE	P0_KO_LCM110-2 SPE
	DCX sample 63 d100	DCX_ sample 68 d100	DCX sample 71 d100	DCX sample 96 d100	DCX sample 98 d100	DCX sample 67-1 d100	DCX sample 97-1 inner d100	DCX_ sample 101-1	DCX sample 110-1 inner d100	DCX sample 67-2 d100	DCX sample 93-2 d100	DCX sample 97-2 outer d100	DCX sample 101-2 outer d100	DCX sample 110-2 outer d100
Norm Atp5b, Eif4a2, Psap	N887	N895	N904	N885	N892	N884	N889	N899	N890	N886	N893	N888	N896	N891		Mean WT	SD	CV	Mean SPI	SD	CV	Mean SPE	SD	CV	Ttest WtvsKO	Ttest Wtvsinner	Ttest WtvsOuter	ratio WT/in	ratio in/WT	ratio WT/OUT	ratio OUT/WT	ratio in/OUT	ratio OUT/in
mOlig1_FR1s 300	0.0328349	0.0371304	0.0348609	0.0137487	0.035363	0.289603	0.117406	0.127921	0.0938228	0.0729623	0.0706666	0.0589481	0.0562445	0.0433116		0.0307876	0.00964719	31.3347	0.157188	0.0894207	56.8876	0.0604266	0.0119854	19.8346	0.0282909	0.00759483	0.00129455	0.195864	5.10558	0.509503	1.9627	2.60131	0.384422
	DCX sample 63 d100	DCX sample 68 d100	DCX sample 71 d100	DCX sample 96 d100	DCX sample 98 d100	DCX sample 67-1 d100	DCX sample 97-1 d100	DCX sample 101-1 d100	DCX sample 110-1 d100	DCX sample 67-2 d100	DCX sample 93-2 d100	DCX sample 97-2 d100	DCX sample 101-2 d100	DCX sample 110-2 d100
Norm Atp5b, Eif4a2, Psap	N1124	N1128	N1125	N1127	N1126	N1124	N1125	N1126	N1127	N1124	N1128	N1125	N1126	N1127		Mean WT	SD	CV	Mean SPI	SD	CV	Mean SPE	SD	CV	Ttest WtvsKO	Ttest Wtvsinner	Ttest WtvsOuter	ratio WT/in	ratio in/WT	ratio WT/OUT	ratio OUT/WT	ratio in/OUT	ratio OUT/in
mSst_FR5s 300nM	0.0251417	0.0581031	0.0119225	0.0528116	0.00663262	0.0554685	0.0417973	0.0567662	0.0110527	0.0726904	0.0310217	0.0145388	0.0432099	0.00716199		0.0309223	0.0234645	75.8821	0.0412712	0.0212532	51.4964	0.0337246	0.0259291	76.8849	0.320298	0.257887	0.431124	0.749247	1.33467	0.916907	1.09062	1.22377	0.817146
	LCM 63 d200	LCM 68 d200	LCM 71 d200	LCM 96 d200	LCM 98 d200	DCX sample 67_1 d200	LCM 97_1 d200	LCM 101_1 d200	LCM 110_1 d200	LCM 67_2 d200	LCM 93_2 d200	LCM 97_2 d200	LCM 101_2 d200	LCM 110_2 d200
Norm Atp5b, Eif4a2, Psap	N1171	N1174	N1172	N1172	N1173	N1170	N1171	N1173	N1174	N1170	N1172	N1171	N1173	N1174		Mean WT	SD	CV	Mean SPI	SD	CV	Mean SPE	SD	CV	Ttest WtvsKO	Ttest Wtvsinner	Ttest WtvsOuter	ratio WT/in	ratio in/WT	ratio WT/OUT	ratio OUT/WT	ratio in/OUT	ratio OUT/in
mNpy_FR1 - 300	0.00720422	0.0206986	0.0123187	0.0181702	0.0138115	0.062896	0.0143653	0.0744361	0.0573566	0.0316504	0.0147217	0.00591598	0.0620061	0.0217434		0.0144407	0.00525204	36.3698	0.0522635	0.0262481	50.2226	0.0272075	0.0216204	79.4647	0.0335924	0.00756415	0.117691	0.276305	3.61919	0.53076	1.88409	1.92092	0.520583
